# Supplementary material for: How Charge, Size and Protein Corona Modulate the Specific Activity of Nanostructured Lipid Carriers (NLC) against Helicobacter pylori
Source: Pharmaceutics. 2022 Dec 8;14(12):2745. doi: 10.3390/pharmaceutics14122745 (PMC9785867; doi:10.3390/pharmaceutics14122745)
Supplement: Supplementary file 1 [file pharmaceutics-14-02745-s001.zip]

Archive with 1 entries (1 files):
- pharmaceutics-2036824-supplementary.pdf
